# Supplementary material for: Correction: Frequency and distribution of 152 genetic disease variants in over 100,000 mixed breed and purebred dogs
Source: PLoS Genet. 2019 Jan 18;15(1):e1007938. doi: 10.1371/journal.pgen.1007938 (PMC6338350; doi:10.1371/journal.pgen.1007938)
Supplement: S2 Table — (XLS) [file pgen.1007938.s001.xls]

## Sheet: Taul1
S2 Table. Genotyped genetic disease variants.
Tested disease variant	Online Mendelian Inheritance in Animals (OMIA) entry	Mode of inheritance	Chromosomea	Position - starta	Position - enda	Reference allele	Variant allele	Variant allele details
Alaskan Husky Encephalopathy (AHE)	001097-9615	Autosomal Recessive	25	40417443	40417443	C	TTGCA
Amelogenesis Imperfecta (AI)	001805-9615	Autosomal Recessive	13	59946494	59946498	TTTCC	-
Autosomal Recessive Severe Combined Immunodeficiency (ARSCID)	000220-9615	Autosomal Recessive	29	49588	49588	C	A
Bandera's Neonatal Ataxia (BNAt)	000078-9615	Autosomal Recessive	1	37564500	37564501	-	AAGACCCGCAACGTAAAAAAAAATAAAAAAAAAAAAAAAAAAAAAAAAAAAAAAAAAAAAAA
Benign Familial Juvenile Epilepsy or Remitting Focal Epilepsy (BFJE)	001596-9615	Autosomal Recessive	3	85210442	85210442	A	T
Bleeding disorder due to P2RY12 defect	001564-9615	Autosomal Recessive	23	45909987	45909989	GAG	-
Canine Cyclic Neutropenia (CN)	000248-9615	Autosomal Recessive	3	28663129	28663130	-	A
Canine Multifocal Retinopathy 2 (CMR2); mutation originally found in Coton de Tulear	001553-9615	Autosomal Recessive	18	54476143	54476143	C	T
Canine Multifocal Retinopathy 3 (CMR3); mutation originally found in Lapponian Herder	001554-9615	Autosomal Recessive	18	54470587	54470587	G	-
Cavalier King Charles Spaniel Muscular Dystrophy (CKCS-MD)	001081-9615	X-linked Recessive	X	26956239	26956239	C	A
Centronuclear Myopathy (CNM); mutation originally found in Great Dane	001660-9615	Autosomal Recessive	19	23522400	23522400	A	G
Centronuclear Myopathy (CNM); mutation originally found in Labrador Retriever	001374-9615	Autosomal Recessive	2	19371988	19371989	-	ins SINE	GenBank: AJ876906
Chondrodysplasia; mutation originally found in Norwegian Elkhound and Karelian Bear Dog	001886-9615	Autosomal Recessive	17	58703935	58703935	G	A
Cleft Palate / Cleft Lip and Palate with Syndactyly; DLX6 gene mutation originally found in Nova Scotia Duck Tolling Retriever	001919-9615	Autosomal Recessive	14	22068082	22068083	-	ins2.1kb LINE-1	Wolf et al. (2014) PLoS Genet 10(4): e1004257
Collie Eye Anomaly (CEA)	000218-9615	Autosomal Recessive	37	25698028	25705826	-	del7.8kb
Complement 3 (C3) Deficiency	000155-9615	Autosomal Recessive	20	53573746	53573746	C	-
Cone Degeneration (CD) or Achromatopsia	001365-9615	Autosomal Recessive	29	32695888	33101135	-	del405kb
Cone Degeneration (CD) or Achromatopsia; mutation originally found in German Shorthaired Pointer	001676-9615	Autosomal Recessive	29	32837065	32837065	C	T
Cone-Rod Dystrophy (cord1-PRA / crd4)	001432-9615	Autosomal Recessive (Incomplete Penetrance)	15	18332036	18332037	-	AAAAAAAAAAAAAAAAAAAAAAAAAAAAAGGAAGCAACAGGATG
Cone-Rod Dystrophy 1 (crd1); mutation originally found in American Staffordshire Terrier	001674-9615	Autosomal Recessive	3	91747728	91747730	GTT	-
Cone-Rod Dystrophy 2 (crd2); mutation originally found in Pit Bull Terrier	001675-9615	Autosomal Recessive	33	25078910	25078911	-	G
Cone-Rod Dystrophy of Standard Wirehaired Dachshund (crd SWD)	001455-9615	Autosomal Recessive	5	59912988	59913167	-	del180bp
Congenital Hypothyroidism; mutation originally found in Toy Fox- and Rat Terrier	000536-9615	Autosomal Recessive	17	784660	784660	C	T
Congenital Keratoconjunctivitis Sicca and Ichthyosiform Dermatosis (CKCSID)	001683-9615	Autosomal Recessive	13	37328055	37328055	G	-
Congenital Myasthenic Syndrome (CMS); mutation originally found in Old Danish Pointing Dog	000685-9615	Autosomal Recessive	28	1484906	1484906	G	A
Congenital Stationary Night Blindness (CSNB)	001222-9615	Autosomal Recessive	6	76893207	76893210	AAGA	-
Craniomandibular Osteopathy (CMO)	000236-9615	Autosomal Dominant (Incomplete Penetrance)	5	9387327	9387327	G	A
Cystinuria Type I-A; mutation originally found in Newfoundland Dog	000256-9615	Autosomal Recessive	10	46706001	46706001	C	T
Cystinuria Type II-A; mutation originally found in Australian Cattle Dog	001879-9615	Autosomal Dominant	10	46725149	46725154	ACCACC	-
Cystinuria Type II-B; mutation originally found in Miniature Pinscher	001880-9615	Autosomal Dominant	1	119211938	119211938	G	A
Degenerative Myelopathy (DM)	000263-9615	Autosomal Recessive (Incomplete Penetrance)	31	26540342	26540342	G	A
Dominant Progressive Retinal Atrophy (DPRA)	001346-9615	Autosomal Dominant	20	5637394	5637394	G	C
Duchenne or Dystrophin Muscular Dystrophy (DMD); mutation originally found in Golden Retriever	001081-9615	X-linked Recessive	X	27926946	27926946	T	C
Early Retinal Degeneration (erd); mutation originally found in Norwegian Elkhound	001297-9615	Autosomal Recessive	27	20447905	20447906	-	ins SINE	Goldstein et al. (2010) Genomics 96(6):362-368
Early-Onset Progressive Polyneuropathy; mutation originally found in Alaskan Malamute	001292-9615	Autosomal Recessive	13	29714606	29714606	C	A
Early-Onset Progressive Polyneuropathy; mutation originally found in Greyhound	001292-9615	Autosomal Recessive	13	29691070	29691079	GTCCAGGCGA	-
Epidermolysis bullosa dystrophic; mutation originally found in Golden Retriever	000341-9615	Autosomal Recessive	20	40538034	40538034	G	A
Epidermolytic Hyperkeratosis	001415-9615	Autosomal Recessive	9	21866234	21866234	G	T
Episodic Falling (EF)	001592-9615	Autosomal Recessive	7	41325010	41340730	-	del15.7kb_insAAGGC
Exercise-Induced Collapse (EIC)	001466-9615	Autosomal Recessive (Incomplete Penetrance)	9	55282762	55282762	C	A
Factor IX Deficiency or Hemophilia B; mutation Gly379Glu	000438-9615	X-linked Recessive	X	109532018	109532018	G	A
Factor IX Deficiency or Hemophilia B; mutation originally found in Airedale Terrier	000438-9615	X-linked Recessive	X	109532012	109532013	-	ins5kb LINE-1	Gu et al. (1999) Thromb Haemost 82:1270-1275
Factor IX Deficiency or Hemophilia B; mutation originally found in Lhasa Apso	000438-9615	X-linked Recessive	X	109521356	109521361	GCACCC	T
Factor IX Deficiency or Hemophilia B; mutation originally found in Rhodesian Ridgeback	000438-9615	X-linked Recessive	X	109530868	109530868	G	A
Factor VII Deficiency	000361-9615	Autosomal Recessive	22	60578895	60578895	G	A
Factor VIII Deficiency or Hemophilia A; mutation originally found in Boxer	000437-9615	X-linked Recessive	X	122981181	122981181	G	C
Factor VIII Deficiency or Hemophilia A; mutation originally found in German Shepherd Dog	000437-9615	X-linked Recessive	X	123043081	123043081	C	T
Factor VIII Deficiency or Hemophilia A; p.Cys548Tyr mutation originally found in German Shepherd	000437-9615	X-linked Recessive	X	122975611	122975611	C	T
Familial Nephropathy (FN); mutation originally found in English Cocker Spaniel	000710-9615	Autosomal Recessive	25	39953906	39953906	T	A
Familial Nephropathy (FN); mutation originally found in English Springer Spaniel	000710-9615	Autosomal Recessive	25	39893376	39893376	G	A
Fetal Onset Neuroaxonal Dystrophy (FNAD)	000715-9615	Autosomal Recessive	2	84289959	84289961	TCC	-
Generalized Progressive Retinal Atrophy	001521-9615	Autosomal Recessive	20	33745445	33745446	-	T
Glanzmann Thrombasthenia Type I (GT); mutation originally found in Pyrenean Mountain Dog	001000-9615	Autosomal Recessive	9	19057157	19057158	-	GGTGCCACAGACAT
Globoid Cell Leukodystrophy or Krabbe's Disease (GLD); mutation originally found in Irish Setter	000578-9615	Autosomal Recessive	8	59294611	59294612	-	ins78bp	GenBank: AF260905
Globoid Cell Leukodystrophy or Krabbe's Disease (GLD); mutation originally found in Terriers	000578-9615	Autosomal Recessive	8	59311801	59311801	T	G
Glycogen Storage Disease Type Ia (GSD Ia)	000418-9615	Autosomal Recessive	9	20138777	20138777	C	G
Glycogen Storage Disease Type II or Pompe's Disease (GSD II)	000419-9615	Autosomal Recessive	9	1603730	1603730	C	T
Glycogen Storage Disease Type IIIa (GSD IIIa)	001577-9615	Autosomal Recessive	6	50050451	50050451	T	-
GM1 Gangliosidosis; mutation originally found in Alaskan Husky	000402-9615	Autosomal Recessive	23	3796374	3796375	-	TCCCAGACTTGCCCCAGGA
GM1 Gangliosidosis; mutation originally found in Portuguese Water Dog	000402-9615	Autosomal Recessive	23	3754313	3754313	G	A
GM1 Gangliosidosis; mutation originally found in Shiba Dog	000402-9615	Autosomal Recessive	23	3796315	3796315	C	-
GM2 Gangliosidosis; mutation originally found in Japanese Chin	001461-9615	Autosomal Recessive	30	35841247	35841247	C	T
GM2 Gangliosidosis; mutation originally found in Toy Poodle	001462-9615	Autosomal Recessive	2	57225684	57225684	G	-
Golden Retriever Ichthyosis	001588-9615	Autosomal Recessive	12	5417388	5417390	ACC	TACTACTA
Golden Retriever Progressive Retinal Atrophy 1 (GR_PRA 1)	001572-9615	Autosomal Recessive	37	26145751	26145752	-	C
Golden Retriever Progressive Retinal Atrophy 2 (GR_PRA 2)	001984-9615	Autosomal Recessive	8	60090185	60090185	A	-
Hereditary Ataxia or Cerebellar Ataxia; mutation originally found in Old English Sheepdog and Gordon Setter	001913-9615	Autosomal Recessive	4	36055678	36055678	A	C
Hereditary Elliptocytosis	001318-9615	Autosomal	8	39170437	39170437	G	A
Hereditary Footpad Hyperkeratosis (HFH)	001327-9615	Autosomal Recessive	5	41055619	41055619	G	C
Hereditary Nasal Parakeratosis (HNPK)	001373-9615	Autosomal Recessive	2	21731842	21731842	A	C
Hereditary Phosphofructokinase (PFK) Deficiency	000421-9615	Autosomal Recessive	27	6620819	6620819	C	T
Hereditary Vitamin D-Resistant Rickets (HVDRR)	001431-9615	Autosomal Recessive	27	6895068	6895068	G	-
Hyperekplexia or Startle Disease	001594-9615	Autosomal Recessive	21	42583698	42587925	-	del4.2kb
Hyperuricosuria (HUU)	001033-9615	Autosomal Recessive	3	69456869	69456869	G	T
Hypocatalasia or Acatalasemia	001138-9615	Autosomal Recessive	18	33397548	33397548	C	T
Hypomyelination; mutation originally found in Weimaraner	000526-9615	Autosomal Recessive	15	55928287	55928287	A	-
Imerslund-Gräsbeck Syndrome (IGS); mutation originally found in Beagle	001786-9615	Autosomal Recessive	2	19796293	19796293	C	-
Imerslund-Gräsbeck Syndrome (IGS); mutation originally found in Border Collie	001786-9615	Autosomal Recessive	2	19974334	19974334	C	-
L-2-Hydroxyglutaric aciduria (L2HGA); mutation originally found in Staffordshire Bull Terrier	001371-9615	Autosomal Recessive	8	26723470	26723472	GAA	AAG
Lagotto Storage Disease (LSD)	001954-9615	Autosomal Recessive	20	50618958	50618958	C	T
Lamellar Ichthyosis (LI)	000546-9615	Autosomal Recessive	8	4236320	4236321	-	ins2kb LINE-1	GenBank: EU555193
Macrothrombocytopenia; disease-linked variant originally found in Norfolk and Cairn Terrier	001001-9615	Autosomal Recessive	24	43761303	43761303	G	A
Malignant Hyperthermia (MH)	000621-9615	Autosomal Dominant	1	114562165	114562165	A	G
May-Hegglin Anomaly (MHA)	001608-9615	Autosomal Dominant	10	28120346	28120346	G	A
Mucopolysaccharidosis Type IIIA (MPS IIIA); mutation originally found in Dachshund	001309-9615	Autosomal Recessive	9	1544373	1544375	CCA	-
Mucopolysaccharidosis Type IIIA (MPS IIIA); mutation originally found in New Zealand Huntaway	001309-9615	Autosomal Recessive	9	1544322	1544323	-	A
Mucopolysaccharidosis Type VII (MPS VII); mutation originally found in Brazilian Terrier	000667-9615	Autosomal Recessive	6	740428	740428	G	A
Mucopolysaccharidosis Type VII (MPS VII); mutation originally found in German Shepherd	000667-9615	Autosomal Recessive	6	741429	741429	C	T
Multidrug Resistance 1 (MDR1 gene variant)	001402-9615	Autosomal Recessive	14	13726596	13726599	ATCT	-
Muscular Hypertrophy (Double Muscling)	000683-9615	Autosomal Recessive	37	729360	729361	CA	-
Musladin-Lueke syndrome (MLS)	001509-9615	Autosomal Recessive	9	49931561	49931561	C	T
Myotonia Congenita; mutation originally found in Australian Cattle Dog	000698-9615	Autosomal Recessive	16	6344730	6344731	-	T
Myotonia Congenita; mutation originally found in Miniature Schnauzer	000698-9615	Autosomal Recessive	16	6366383	6366383	G	A
Narcolepsy; mutation originally found in Dachshund	000703-9615	Autosomal Recessive	12	22517939	22517939	G	A
Narcolepsy; mutation originally found in Doberman Pinscher	000703-9615	Autosomal Recessive	12	22603767	22603768	-	ins SINE	Lin et al. (1999) Cell 98:365-376
Narcolepsy; mutation originally found in Labrador Retriever	000703-9615	Autosomal Recessive	12	22620881	22620881	G	A
Neonatal Cerebellar Cortical Degeneration or Cerebellar Abiotrophy (NCCD)	000175-9615	Autosomal Recessive	18	50666027	50666034	TCAAGGCA	-
Neonatal Encephalopathy with Seizures (NEWS)	001471-9615	Autosomal Recessive	36	19078954	19078954	A	C
Neuronal Ceroid Lipofuscinosis 1 (NCL1); mutation originally found in Dachshund	001504-9615	Autosomal Recessive	15	2883477	2883478	-	C
Neuronal Ceroid Lipofuscinosis 10 (NCL10); mutation originally found in American Bulldog	001505-9615	Autosomal Recessive	18	46013354	46013354	C	T
Neuronal Ceroid Lipofuscinosis 4A (NCL4); mutation originally found in American Staffordshire Terrier	001503-9615	Autosomal Recessive	9	15071276	15071276	G	A
Neuronal Ceroid Lipofuscinosis 5 (NCL5); mutation originally found in Border Collie	001482-9615	Autosomal Recessive	22	30574637	30574637	C	T
Neuronal Ceroid Lipofuscinosis 8 (NCL8); mutation originally found in Australian Shepherd mix	001506-9615	Autosomal Recessive	37	30883950	30883950	G	A
Neuronal Ceroid Lipofuscinosis 8 (NCL8); mutation originally found in English Setter	001506-9615	Autosomal Recessive	37	30874779	30874779	T	C
Oculoskeletal Dysplasia 2 or Dwarfism-Retinal Dysplasia 2 (OSD2)	001523-9615	Autosomal Recessive	15	0	0	-	del1.3kb	Goldstein et al. (2010) Mamm Genome 21(7-8):398-408
Osteochondrodysplasia; mutation originally found in Miniature Poodle	001315-9615	Autosomal Recessive	14	60628773	60758560	-	del130kb
Osteogenesis Imperfecta (OI); mutation originally found in Dachshund	001483-9615	Autosomal Recessive	21	23033735	23033735	A	G
Persistent Müllerian Duct Syndrome (PMDS); mutation originally found in Miniature Schnauzer	000791-9615	Autosomal Recessive	27	1794738	1794738	G	A
Polycystic Kidney Disease in Bull Terriers (BTPKD)	000807-9615	Autosomal Dominant	6	38856816	38856816	G	A
Prekallikrein Deficiency	000819-9615	Autosomal Recessive	16	44501415	44501415	A	T
Primary Ciliary Dyskinesia (PCD)	001540-9615	Autosomal Recessive	34	13952270	13952270	G	A
Primary Hereditary Cataract (PHC); mutation originally found in Australian Shepherd	001758-9615	Autosomal Dominant (Incomplete Penetrance)	5	82198106	82198106	G	-
Primary Hereditary Cataract (PHC); mutation originally found in Terriers	001758-9615	Autosomal Recessive	5	82198104	82198105	-	G
Primary Lens Luxation (PLL)	000588-9615	Autosomal Recessive	3	40782144	40782144	G	A
Primary Open Angle Glaucoma (POAG); mutation originally found in Beagle	001870-9615	Autosomal Recessive	20	53096339	53096339	C	T
Primary Open Angle Glaucoma (POAG); mutation originally found in Norwegian Elkhound	001870-9615	Autosomal Recessive	20	53101896	53101896	C	T
Progressive Retinal Atrophy (PAP1_PRA); mutation originally found in Papillon and Phalene	000830-9615	Autosomal Recessive	2	58622673	58622675	ACT	CTAGCTAC
Progressive Retinal Atrophy (PRA); mutation originally found in Basenji	001876-9615	Autosomal Recessive	25	44843440	44843440	T	C
Progressive Retinal Atrophy Type III (PRA type III); mutation originally found in Tibetan Spaniel and Tibetan Terrier	001918-9615	Autosomal Recessive	10	61822372	61822373	-	ins SINE	Downs et al. (2014) PLoS ONE 9(4): e93990
Progressive Rod-Cone Degeneration (PRCD)	001298-9615	Autosomal Recessive	9	4188663	4188663	C	T
Protein Losing Nephropathy (PLN); NPHS1 gene variant	001326-9615	Autosomal	1	116806124	116806124	G	A
Pyruvate Dehydrogenase Phosphatase 1 (PDP1) Deficiency	001406-9615	Autosomal Recessive	29	38788845	38788845	C	T
Pyruvate Kinase Deficiency; mutation originally found in Basenji	000844-9615	Autosomal Recessive	7	42267825	42267825	C	-
Pyruvate Kinase Deficiency; mutation originally found in Beagle	000844-9615	Autosomal Recessive	7	42268927	42268927	G	A
Pyruvate Kinase Deficiency; mutation originally found in Pug	000844-9615	Autosomal Recessive	7	42268681	42268681	T	C
Pyruvate Kinase Deficiency; mutation originally found in West Highland White Terrier	000844-9615	Autosomal Recessive	7	42269757	42269758	-	ACCAAG
Renal Cystadenocarcinoma and Nodular Dermatofibrosis (RCND)	001335-9615	Autosomal Dominant	5	42186445	42186445	A	G
Rod-Cone Dysplasia 1 (rcd1); mutation originally found in Irish Setter	000882-9615	Autosomal Recessive	3	91747714	91747714	C	T
Rod-Cone Dysplasia 1a (rdc1a); mutation originally found in Sloughi	001669-9615	Autosomal Recessive	3	91747685	91747686	-	GGACTTCA
Rod-Cone Dysplasia 3 (rcd3)	001314-9615	Autosomal Recessive	4	59145362	59145362	A	-
Severe Combined Immunodeficiency in Frisian Water Dogs (SCID)	001574-9615	Autosomal Recessive	18	31631772	31631772	C	A
Skeletal Dysplasia 2 (SD2)	001772-9615	Autosomal Recessive	12	2652874	2652874	C	G
Spinal Dysraphism	000938-9615	Autosomal Recessive	8	15149895	15149895	G	AA
Spinocerebellar Ataxia / Late-Onset Ataxia (SCA/LOA)	001820-9615	Autosomal Recessive	18	52009339	52009339	C	T
Spinocerebellar Ataxia with Myokymia and/or Seizures (SCA)	001820-9615	Autosomal Recessive	38	22140300	22140300	C	G
Thrombopathia; mutation originally found in Basset Hound	001003-9615	Autosomal Recessive	18	52417313	52417315	TCT	-
Thrombopathia; mutation originally found in Eskimo Spitz	001003-9615	Autosomal Recessive	18	52417256	52417257	-	A
Thrombopathia; mutation originally found in Landseer	001003-9615	Autosomal Recessive	18	52419245	52419245	C	T
Trapped Neutrophil Syndrome (TNS)	001428-9615	Autosomal Recessive	13	1412654	1412657	GTTT	-
Von Willebrand's Disease Type 1 (vWD 1)	001057-9615	Autosomal Recessive	27	38951839	38951839	G	A
Von Willebrand's Disease Type 2 (vWD 2)	001339-9615	Autosomal Recessive	27	38924099	38924099	G	A
Von Willebrand's Disease Type 3 (vWD 3); mutation originally found in Kooikerhondje	001058-9615	Autosomal Recessive	27	38892182	38892182	G	A
Von Willebrand's Disease Type 3 (vWD 3); mutation originally found in Scottish Terrier	001058-9615	Autosomal Recessive	27	38848107	38848107	C	-
Von Willebrand's Disease Type 3 (vWD 3); mutation originally found in Shetland Sheepdog	001058-9615	Autosomal Recessive	27	38868884	38868884	T	-
X-Linked Ectodermal Dysplasia (XHED)	000543-9615	X-linked Recessive	X	54511433	54511433	G	A
X-Linked Hereditary Nephropathy (XLHN)	001112-9615	X-linked Recessive	X	82196868	82196868	G	T
X-Linked Myotubular Myopathy	001508-9615	X-linked Recessive	X	118885117	118885117	C	A
X-Linked Progressive Retinal Atrophy 1 (XLPRA1)	000831-9615	X-linked Recessive	X	0	0	TTCTC	-	GenBank: AF385629
X-Linked Progressive Retinal Atrophy 2 (XLPRA2)	001518-9615	X-linked Recessive	X	0	0	TC	-	GenBank: AF385629
X-linked Severe Combined Immunodeficiency (XSCID); mutation originally found in Basset Hound	000899-9615	X-linked Recessive	X	55484657	55484660	GAGG	-
X-linked Severe Combined Immunodeficiency (XSCID); mutation originally found in Cardigan Welsh Corgi	000899-9615	X-linked Recessive	X	55483460	55483461	-	G
X-Linked Tremors; mutation originally found in English Springer Spaniel	000770-9615	X-linked Recessive	X	77200833	77200833	A	C
a CanFam3.1 reference sequence positions
